# Supplementary material for: Assessing the Genetic Diversity of Daylily Germplasm Using SSR Markers: Implications for Daylily Breeding
Source: Plants (Basel). 2023 Apr 25;12(9):1752. doi: 10.3390/plants12091752 (PMC10181390; doi:10.3390/plants12091752)
Supplement: Supplementary file 1 [file plants-12-01752-s001.zip]

Archive with 6 entries (6 files):
- Figure S1. DeltaK graph with optimal K by Evanno..png
- Figure S2. Probability by K graph using medial values of Ln(Pr Data) the K..png
- Figure S3. Daylily genotype similarity clustering using heatmap.pdf
- Table S1. The sampling location and ploidy level of daylily genotypes.xlsx
- Table S2. Molecular fingerprints of daylily cultivars developed in Lithuania using SSR..xlsx
- Table S3. Li et al., [30] SSR primers used for the evaluation of daylily genetic diversity.xlsx
