# Supplementary material for: Assessing the Genetic Diversity of Daylily Germplasm Using SSR Markers: Implications for Daylily Breeding
Source: Plants (Basel). 2023 Apr 25;12(9):1752. doi: 10.3390/plants12091752 (PMC10181390; doi:10.3390/plants12091752)
Supplement: Supplementary file 1 [file plants-12-01752-s001.zip › Table S1. The sampling location and ploidy level of daylily genotypes.xlsx]

## Sheet: Analysed genotypes
Supplements 1. Characteristics of analysed daylily genotypes
The sampling location and ploidy level of daylily genotypes
Genotype	Parentage/origin area	Major group	Ploidy	Country
H.citrina W	Botanical Garden in Wrocław - from Jerzy Byczyński	Species	n.a.	n.a.
H.citrina B	n.a.	Species	n.a.	n.a.
H.citrina China P	n.a.	Species	n.a.	n.a.
H.citrina H52 P	n.a.	Species	n.a.	n.a.
H.citrina NL-03 S	n.a.	Species	n.a.	n.a.
H.citrina OB W	Botanical Garden in Wrocław - from Jerzy Byczyński	Species	n.a.	n.a.
H.citrina Shanxii W	from Jerzy Byczyński	Species	n.a.	n.a.
H.citrina var. citrina B	n.a.	Species	n.a.	n.a.
H.citrina var. citrina P	n.a.	Species	n.a.	n.a.
H.citrina var. citrina W	from Tomas Tamberg	Species	n.a.	n.a.
H.citrina var. vespertina H353 P	n.a.	Species	n.a.	n.a.
H.citrina var. vespertina Nr14 W	from Artur Jasiński	Species	n.a.	n.a.
H.citrina var. vespertina Part7 W	H476 from Artur Jasiński	Species	n.a.	n.a.
H.citrina var. vespertina Stuttgart W	Index Seminum - Botanical Gardens in Stuttgart	Species	n.a.	n.a.
H.citrina var. vespertina W	Index Seminum - Botanical Garden, Kanagawa, Japan	Species	n.a.	n.a.
H.coreana P	South Korea	Species	n.a.	n.a.
H.coreana H314 W	from Artur Jasiński	Species	n.a.	n.a.
H.coreana H315-1 W	from Artur Jasiński	Species	n.a.	n.a.
H.coreana H315-2 W	from Artur Jasiński	Species	n.a.	n.a.
H.coreana H316 W	from Artur Jasiński	Species	n.a.	n.a.
H.coreana H317 W	from Artur Jasiński	Species	n.a.	n.a.
H.dumortieri B	n.a.	Species	2x	n.a.
H.dumortieri Blom W	from Arie Blom	Species	2x	n.a.
H.dumortieri H279 P	n.a.	Species	2x	n.a.
H.dumortieri Part 3 W	from Artur Jasiński	Species	2x	n.a.
H.dumortieri Part 4 W	nr 94 from Artur Jasiński	Species	2x	n.a.
H.dumortieri W	from Juerg Plodeck	Species	2x	n.a.
H.dumortieri x minor W	from Jerzy Byczyński	Species	n.a.	n.a.
H.fulva	n.a.	Species	3x	n.a.
H.fulva OB W	Botanical Garden in Wrocław, 1988	Species	3x	n.a.
H.fulva var. fulva	n.a.	Species	3x	n.a.
H.fulva var. fulva B	n.a.	Species	3x	n.a.
H.fulva var. fulva W	n.a.	Species	3x	n.a.
H.fulva var. fulva 'Variegata'	n.a.	Species	3x	n.a.
H.fulva var. fulva 'Maculata' B	n.a.	Species	3x	n.a.
H.fulva var. fulva 'Rosea B	n.a.	Species	2x	n.a.
H.fulva var. fulva 'Rosea' Rosalind B	n.a.	Species	2x	n.a.
H.fulva var. littorea H258 W	from Artur Jasiński	Species	2x	n.a.
H.fulva var. littorea nature W	Index Seminum - Botanical Garden, Kanagawa, Japan	Species	2x	n.a.
H.fulva var. littorea Plodeck W	from Juerg Plodeck	Species	2x	n.a.
H.fulva var. littorea W	from Juerg Plodeck	Species	2x	n.a.
H.fulva var. angustifolia 15 W	from Artur Jasiński nr 51 was as H. serpervirens from Okinawa	Species	n.a.	n.a.
H.fulva var. angustifolia 436 W	from Artur Jasiński	Species	n.a.	n.a.
H.fulva var. angustifolia 479 W	from Artur Jasiński	Species	n.a.	n.a.
H.fulva var. angustifolia Plodeck W	from Artur Jasiński, GUS	Species	n.a.	n.a.
H.fulva var. angustifolia W	from Artur Jasiński H168 was as H. pauciflora	Species	n.a.	n.a.
H.fulva var. aurantiaca DE-10 S	n.a.	Species	n.a.	n.a.
H.fulva var. aurantiaca W	Nr 47 from Artur Jasiński	Species	n.a.	n.a.
H.fulva var. pauciflora B	n.a.	Species	3x	n.a.
H.fulva var. sempervirens B	n.a.	Species	n.a.	n.a.
H.fulva 'Cypriani' B	n.a.	Species	n.a.	n.a.
H.fulva 'Cypriani' Jasinski W	from Artur Jasiński	Species	n.a.	n.a.
H.fulva 'Europa' W	Very old specimen (ca. 1940) Wojsławice von Oheimb	Species	3x	n.a.
H.fulva 'Hankow' B	n.a.	Species	n.a.	n.a.
H.fulva 'Korean' Apps B	n.a.	Species	n.a.	n.a.
H.fulva 'Thunbergii' Late B	n.a.	Species	n.a.	n.a.
H.hakuunensis W	from Juerg Plodeck	Species	2x	n.a.
H.hakuunensis B	n.a.	Species	2x	n.a.
H.hakuunensis Part 1 W	Botanical Garden in Wrocław	Species	2x	n.a.
H.hakuunensis clone 2	n.a.	Species	2x	n.a.
H.lilioasphodelus True W	from M. J. Bąkowscy	Species	2x	n.a.
H.lilioasphodelus H695 P	n.a.	Species	2x	n.a.
H.lilioasphodelus OB Poznan W	Botanical Garden in Poznań	Species	n.a.	n.a.
H.middendorffii H66 P	n.a.	Species	n.a.	n.a.
H.middendorffii W	Botanical Garden in Wrocław - Index Seminum - Tartu Botanical Garden	Species	n.a.	n.a.
H.middendorffii H151 W	from Artur Jasiński	Species	n.a.	n.a.
H.middendorffii Blom W	from Arie Blom	Species	n.a.	n.a.
H.middendorfii Tartu W	Index Seminum - Tartu Botanical Garden	Species	n.a.	n.a.
H.middendorffii clone 2	n.a.	Species	n.a.	n.a.
H.middendorffii var. esculenta H148 P	n.a.	Species	n.a.	n.a.
H.middendorffii var. esculenta H148 W	from Artur Jasiński	Species	n.a.	n.a.
H.middendorffii var. esculenta H734 W	from Artur Jasiński, GUS	Species	n.a.	n.a.
H.middendorffii var. esculenta OB W	Botanical Garden in Wrocław - Index Seminum - Botanical Garden in Oslo	Species	n.a.	n.a.
H.middendorffii var. esculenta Oslo W	Index Seminum - Botanical Garden in Oslo	Species	n.a.	n.a.
H.middendorffii var. esculenta W	Park Gardens - Bad Zwischenan	Species	n.a.	n.a.
H.middendorffii var. exaltata W	from Jerzy Byczyński	Species	n.a.	n.a.
H.minor nature Radziul W	from Eugewniusz Radziul - Index Seminum - Amur River	Species	n.a.	n.a.
H.minor Radziul W	from Eugewniusz Radziul	Species	n.a.	n.a.
H.minor Blom W	from Arie Blom	Species	n.a.	n.a.
H.minor England W	from Artur Jasiński - England	Species	n.a.	n.a.
H.minor Jasinski W	Nr 17 from Artur Jasiński (Hokkaido)	Species	n.a.	n.a.
H.minor LV-02 S	n.a.	Species	n.a.	n.a.
H.minor Part 1 W	from Juerg Plodeck	Species	n.a.	n.a.
H.minor Part2 W	from Juerg Plodeck	Species	n.a.	n.a.
H.minor RBGK H373 P	marked as H.forrestii	Species	n.a.	n.a.
H.multiflora B	n.a.	Species	n.a.	n.a.
H.multiflora H184 P	n.a.	Species	n.a.	n.a.
H.multiflora W	Park Gardens - Bad Zwischenan	Species	n.a.	n.a.
H.thunbergii DE-10 S	n.a.	Species	2x	n.a.
H.thunbergii GUS W	from Artur Jasiński, GUS	Species	2x	n.a.
H.thunbergii H297 W	from Artur Jasiński	Species	2x	n.a.
H.thunbergii P	n.a.	Species	2x	n.a.
H.thunbergii Siena S	n.a.	Species	2x	n.a.
H.thunbergii W	from Juerg Plodeck	Species	2x	n.a.
H.yezoensis H445 P	Japan	Species	n.a.	n.a.
Apricot P	H.lilioasphodelus × H. middendorffii	Early Hybrids	n.a.	n.a.
Apricot W	H.lilioasphodelus × H. middendorffii	Early Hybrids	n.a.	n.a.
Aurantiaca H276 P	H.major × H.fulva	Early Hybrids	n.a.	n.a.
Autumn Minaret	H. altissima × H. Fulva	Early Hybrids	n.a.	n.a.
Autumn Red	n.a.	Early Hybrids	n.a.	n.a.
Berlin Multi	Rundblick (H. altissima × Cartwheels) × sdlg	Early Hybrids	n.a.	n.a.
Black Hills	n.a.	Early Hybrids	n.a.	n.a.
Breizh Askell	H. altissima × H. forrestii	Early Hybrids	n.a.	n.a.
Brunette	n.a.	Early Hybrids	n.a.	n.a.
Buckeye	n.a.	Early Hybrids	n.a.	n.a.
Challenger	n.a.	Early Hybrids	n.a.	n.a.
Earlianna P	n.a.	Early Hybrids	n.a.	n.a.
From China With Love	Knickknack × MiniSpChina	Early Hybrids	n.a.	n.a.
Gold Dust P	n.a.	Early Hybrids	n.a.	n.a.
Hortensia	n.a.	Early Hybrids	n.a.	n.a.
Hyperion P	Sir Michael Foster (H. aurantiaca Major × H. citrina) × Florham (H. aurantiaca Major × H. thunbergii)	Early Hybrids	n.a.	n.a.
Hyperion W	Sir Michael Foster (H. aurantiaca Major × H. citrina) × Florham (H. aurantiaca Major × H. thunbergii)	Early Hybrids	n.a.	n.a.
Invictus	n.a.	Early Hybrids	n.a.	n.a.
Keulenfalter	H. altissima × H. forrestii [collected in China and distributed as MiniSpChina]	Early Hybrids	n.a.	n.a.
Kleine Suesse	Berlin Wings × tet. MiniSpeciesChina	Early Hybrids	n.a.	n.a.
Luteola Major H123 P	H.aurantiaca 'Major' (i.e.H.major) × H.thunbergii	Early Hybrids	n.a.	n.a.
Luteola W	H. aurantiaca Major × H. thunbergii	Early Hybrids	n.a.	n.a.
Maikönigin P	n.a.	Early Hybrids	n.a.	n.a.
Marse Connell	n.a.	Early Hybrids	n.a.	n.a.
Mikado P	n.a.	Early Hybrids	n.a.	n.a.
Mikado W	n.a.	Early Hybrids	n.a.	n.a.
Ochroleuca H261 P	H.thunbergii × H.citrina	Early Hybrids	n.a.	n.a.
Perry's Variety H481 P	H.forrestii × H.middendorffii	Early Hybrids	n.a.	n.a.
Poinsettia	n.a.	Early Hybrids	n.a.	n.a.
Scorpio	n.a.	Early Hybrids	n.a.	n.a.
Sovereign P	H.lilioasphodelus × H. dumortierii	Early Hybrids	n.a.	n.a.
Statuesque	n.a.	Early Hybrids	n.a.	n.a.
Tangerine P	n.a.	Early Hybrids	n.a.	n.a.
Taruga	Wau-bun × Yellow Hammer	Early Hybrids	n.a.	n.a.
Wau-Bun P	n.a.	Early Hybrids	n.a.	n.a.
Winsome P	n.a.	Early Hybrids	n.a.	n.a.
Zelda Stout	n.a.	Early Hybrids	n.a.	n.a.
Lavender Blue Baby	n.a.	Cultivars	2x	F
Tet. Lavender Blue Baby	n.a.	Cultivars	4x	F
Margo Reed Indeed	After Awhile Crocodile × Loch Ness Monster	Cultivars	2x	F
Tet. Margo Reed Indeed	After Awhile Crocodile × Loch Ness Monster	Cultivars	4x	F
Heavenly Angel Ice	Frozen Mert × Heavenly Curls	Cultivars	2x	F
Tet. Heavenly Angel Ice	Frozen Mert × Heavenly Curls	Cultivars	4x	F
Chesapeake Crablegs	Smarty Pants × Coral Crab	Cultivars	2x	F
Tet. Chesapeake Crablegs	Smarty Pants × Coral Crab	Cultivars	3x	F
Trahlyta	n.a.	Cultivars	2x	F
Tet. Trahlyta	n.a.	Cultivars	4x	F
Great Red Dragon	I See Stars × Wildest Dreams	Cultivars	2x	F
Tet. Great Red Dragon	I See Stars × Wildest Dreams	Cultivars	2x	F
Siloam Amazing Grace	n.a.	Cultivars	2x	F
Tet. Siloam Amazing Grace	n.a.	Cultivars	4x	F
Stella de Oro	n.a.	Cultivars	2x	F
Bacon Gold Nugget	n.a.	Cultivars	2x	F
Substantial Evidence	((Lights of Detroit × When I Dream) × (Lights of Detroit × When I Dream)) × Special Invitation	Cultivars	2x	F
Stay Healthy and Have Fun	n.a.	Cultivars	2x	F
Lark Song	Vespers × Joanna Hutchins	Cultivars	2x	F
Bonanza	n.a.	Cultivars	2x	F
Dear Moon	n.a.	Cultivars	2x	F
Gentle Shepherd	(Call To Remembrance × Robert Way Schlumpf) × sdlg) × (Light the Way × (sdlg × Tender Love)	Cultivars	2x	F
Green Seams	Michael's Sword × Kaleidoscopic Intrigue	Cultivars	2x	F
Magic Elf	(Little Dreamer × (Arcadian Sprite × Little Pleasure)) × Blue Alert	Cultivars	2x	F
Night Beacon	(Motor Mouth X Ciao) X Unique Purple	Cultivars	2x	F
Roswitha	Exotic Echo × Janice Brown	Cultivars	2x	F
Dancing Summerbird	Golliwog × Asterisk	Cultivars	2x	F
Exotic Starfish	(Heavenly Pink Butterfly × ((Joseph's Coat × Elfin Etching) × Spirited Style)) × ((Kaleidoscope Effect × Smoke Scream) × (Magic Maker × (Smoke Scream × Morphin Time)))	Cultivars	2x	F
Vakara Vesma	n.a.	Cultivars	n.a.	F
Notify Ground Crew	Tetrinas Daughter × Tet. Purity	Cultivars	4x	F
After the Fire	(Amber Storm × ((Highland Lord × Betty Warren Woods) × Fires of Fuji))	Cultivars	4x	F
Boitzer Journey to Hong Kong	(sdlg × Magic of Oz)	Cultivars	4x	F
Webster's Pink Wonder	((Bird Bath Pink × sdlg) × (Rob Cobb × sdlg))	Cultivars	4x	F
Cherry Swizzler	Wild and Wonderful × Wild and Free	Cultivars	4x	F
Howard Goodson	n.a.	Cultivars	4x	F
Berlin Tallboy	Lucretius × Norton Tallboy	Cultivars	4x	F
Get Jiggy	Rock Solid × Bit of Blue	Cultivars	4x	F
Ginger Twist	Twist of Lemon × Tet. Rosy Lights	Cultivars	4x	F
Kloeris-1	n.a.	Cultivars	4x	F
Mystical Elf	Tet. Nutmeg Elf × Tet. Itsy Bitsy Spider	Cultivars	4x	F
Primal Scream	Tangerine Parfait × Mauna Loa	Cultivars	4x	F
Curb Appeal	Mountain Wildflower × Fringy	Cultivars	4x	F
Stippled Statement	Art Gallery Expressionism × sdlg	Cultivars	4x	F
George Seurat	Rock Solid × Facepaint	Cultivars	4x	F
18-388d	n.a.	Cultivars	2x	LT
Geltonoji Zvaigzde	n.a.	Cultivars	2x	LT
Lakelet Brain Washed	Dear Moon × Night Beacon	Cultivars	2x	LT
Lakelet Red Impact	Mitsu × Night Beacon	Cultivars	2x	LT
Lakelet Quick Jump	Mitsu × Night Beacon	Cultivars	2x	LT
Biciu Duonele	n.a.	Cultivars	2x	LT
21st Century Machine	(Kaleidoscope Treasure × (sdlg × White Magician)) × ((Yellow Monkey × Rose F. Kennedy) × Kaleidoscopic Intrigue)	Cultivars	2x	LT
Beauty Sleep	Fifty Goldens Years x Witch's Stick	Cultivars	2x	LT
Estella Cruella	({Flip Fiasco x [12-11=(Yellow Monkey x Rose F Kennedy) x Kaleidoscopic Intrigue]})	Cultivars	2x	LT
Go Bananas Go	({[(La Ceiban Sunset x Peggy Jeffcoat) x Heavenly Spider Monkey] x [(La Ceiban Sunset x Peggy Jeffcoat) x Heavenly Spider Monkey]})	Cultivars	2x	LT
Lakelet Another Day	Dacquiri × Peacock Maiden	Cultivars	2x	LT
Lakelet Boogeyman	Spirit of Sapelo x Aunt Yoo Hoo	Cultivars	2x	LT
Lakelet Hypnosis	Streaks n' Strokes x Cheetah Wheelies	Cultivars	2x	LT
Lakelet Jingle	Spring Purple x Little Blue Angel	Cultivars	2x	LT
Lakelet Little Ones	([Stella De Oro x Blue Eyes] x Elfin Magic)	Cultivars	2x	LT
Lakelet Reflecting Waters	(((sdlg x White Magician) x Chaotic Design) × (Super Fancy Face x Kaleidoscopic Intrigue))	Cultivars	2x	LT
Melyniu Pienas	([Night Beacon x Dj Leo] x Telltale Heart)	Cultivars	2x	LT
One Step Forward	(Faulkner sdlg x Bonibrae Smoke and Mirrors)	Cultivars	2x	LT
Shh	([(Starman Quest x Rose F. Kennedy) x (Starman Quest x Um)] x [12-11 (Yellow Monkey x Rose F. Kennedy) x Kaleidoscopic Intrigue])	Cultivars	2x	LT
Stitched	(Streaks n' Strokes x Cheetah Wheelies)	Cultivars	2x	LT
Mitsu	n.a.	Cultivars	2x	LT
Voodoo Guru	(Exotic Pattern x Blue Bubble)	Cultivars	2x	LT
Zaniness Madness	Malachite Prism x Deep Impact	Cultivars	2x	LT
Emails to Heaven	(Trahlyta x Bradley Bernard)	Cultivars	2x	LT
Karamele	n.a.	Cultivars	n.a.	LT
Lakelet Borrowed Blood	Gaudy Gaudy × Fashion Police	Cultivars	4x	LT
Lakelet Sunshine	El Desperado × William Austin Norris	Cultivars	4x	LT
Lakelet Ready to Start	Violet Victory × unknown	Cultivars	4x	LT
Lakelet Chillies	Wayne Felgar × Daybloomer Dreams	Cultivars	4x	LT
Don't Call Me Nymphadora	Spacecoast Francis Busby × Larry Longson	Cultivars	4x	LT
Lakelet Idol Me Now	Cameroons Twister × Longlesson Orchid Thief	Cultivars	4x	LT
Lakelet Wild and Reckless	Bob Olson × Bass Gibson	Cultivars	4x	LT
18-498	n.a.	Cultivars	4x	LT
18-499	n.a.	Cultivars	4x	LT
18-536	n.a.	Cultivars	4x	LT
Art Fair	All American Girl × Divine Light	Cultivars	4x	LT
Chained to the Rhythm	(Big Red Wagon x Magnet for Love)	Cultivars	4x	LT
Dare to Bite	(Chad Bush sdlg B4)	Cultivars	4x	LT
Grab the Moment	(God Save The Queen x unk)	Cultivars	4x	LT
Haters Gonna Hate	([Linda's Magic x Bella Siera] x unk)	Cultivars	4x	LT
Hidden Potential	(Windham Aphrodite's Nighty x Webster's Pink Wonder)	Cultivars	4x	LT
I Don't Bite	(Chad Bush sdlg B4)	Cultivars	4x	LT
Lakelet Afterglow	Hallelujah Joy × Diane Crawford	Cultivars	4x	LT
Lakelet Bad Karma	Arnie Oseland × unknown	Cultivars	4x	LT
Lakelet Ballerina Tutu	Curb Appeal × Big Red Wagon	Cultivars	4x	LT
Lakelet Blah Blah Blah	((Stippled Statement x Venus Flytrap) × Predator)	Cultivars	4x	LT
Lakelet Chasing Dreams	(Ann Kulpa × unknown)	Cultivars	4x	LT
Lakelet Cuckoo	Awesome Blossom × First Knight	Cultivars	4x	LT
Lakelet Devilish Kid	((As Time Goes By x Barbarian Princess) × Violet Becomes You)	Cultivars	4x	LT
Lakelet Fashion Coward	Bass Gibson × unknown	Cultivars	4x	LT
Lakelet Hold On	Nocturnal Butterfly × Prince Vladimir	Cultivars	4x	LT
Lakelet Loud and Proud	Cherry Ice Cream Smile × Big Red Wagon	Cultivars	4x	LT
Lakelet Midnight Memories	Flying Trapeze × Flirting with Disaster	Cultivars	4x	LT
Lakelet Powerhouse	(Lord Vader x Dragon Fang)	Cultivars	4x	LT
Lakelet Rose Sky	(Hot Secret x ((Red Volunteer x Portofino) × (Clean Slate x Stone Island)))	Cultivars	4x	LT
Lakelet Subliminal Message	(Angry Carrot × (Crazy Red One x Water Drops))	Cultivars	4x	LT
Lakelet the Walker	Bombay Silk × Longlesson Liberty Belle	Cultivars	4x	LT
Love Injected	(Paint the Town Red x Velvet Eyes)	Cultivars	4x	LT
Madmuazeles is Pajurio	(Leslie Renee x Bass Gibson)	Cultivars	4x	LT
Voyage Voyage	(Montana Sky x Maya Blue)	Cultivars	4x	LT
Dance Alone	Ruckus x Dr Celia Stump	Cultivars	4x	LT
Lakelet Blame the Buzz	Castle Rock × Wings of Smoke	Cultivars	4x	LT
Lakelet Cricket Song	((Junzi x God Save the Queen) × unknown)	Cultivars	4x	LT
Ialatsara	n.a.	Cultivars	4x	LT
Raspberry Queen TM	n.a.	Cultivars	4x	LT
2x - diploid; 3x - triploid; 4x - tetraploid; F - foreign cultivar group; LT - Lithuanian cultivar group; n.a. - not available
