# Supplementary material for: Assessing the Genetic Diversity of Daylily Germplasm Using SSR Markers: Implications for Daylily Breeding
Source: Plants (Basel). 2023 Apr 25;12(9):1752. doi: 10.3390/plants12091752 (PMC10181390; doi:10.3390/plants12091752)
Supplement: Supplementary file 1 [file plants-12-01752-s001.zip › Table S2. Molecular fingerprints of daylily cultivars developed in Lithuania using SSR..xlsx]

## Sheet: Sheet1
Supplement 2. Molecular fingerprints of daylily cultivars developed in Lithuania using SSR
Genotype Primer	SAU00052	SAU00176	SAU00097	SAU00029	SAU00150	SAU00096	SAU00042	SAU00006
Lakelet Borrowed Blood	100, 102	223, 237, 243, 257	105, 106, 111, 116	244	278, 295	178, 199, 205, 212	202	241
Lakelet Sunshine	100, 102	237, 243	116, 129	255, 266	278	178, 186, 199, 207	202, 214	239
Lakelet Brain Washed	102, 112	233, 247	96, 106	245	279, 295	178, 212	184, 216	244, 246
Lakelet Ready to Start	93, 100, 102, 105	243, 245	112, 117, 120, 129	247, 265	279, 287	199, 205, 212	212	248
Lakelet Chillies	102, 112	233, 245	106, 111, 116, 120	245, 250	279, 288, 295	199	204, 216	244
Don't Call Me Nymphadora	100, 102	245, 259	115, 117, 124, 129	228, 245	278, 281, 295	201	182, 216	241
Lakelet Idol Me Now	100, 102	237, 243	106, 116, 118	247, 250, 266	278, 287	178, 205	184, 212, 216	248
Lakelet Red Impact	102, 112	233, 243	106, 116	247	287, 295	193, 201	184, 204	241, 244
Lakelet Quick Jump	93, 102	243	106, 116	247	287, 295	201, 215	184, 204	241, 244
Lakelet Wild and Reckless	102, 105	243, 247	106, 114, 118, 124	250	278, 287	205, 212	204, 215	241
Biciu Duonele	93, 102	245, 259	109, 120	245, 247	287, 295	201	184, 215	239
21st Century Machine	102, 112	259, 268	108, 120	245, 250, 253	279	207, 215	204	244, 250
Art Fair	102, 112	234, 243	108, 120	250	279, 289, 295	207	184, 204	244
Beauty Sleep	102, 112	243	106, 116	245	288	207	182	241, 244
Chained to the Rhythm	102	237, 243, 245	106, 115, 117, 120	250	279, 295	178, 199, 212	182, 211, 216	244, 248
Dare to Bite	102, 112	243, 257	106	244	279, 287, 295	195, 212	182, 186, 204, 216	241, 246
Estella Cruella	102	257	106, 117	228, 250	279, 284	207	215	241, 248
Go Bananas	102, 112	237, 245	106, 117	244	279, 295	181, 199	212, 216	241
Grab the Moment	102	237	106, 117	244, 250	279, 283, 299	186, 199	187	244
Haters Gonna Hate	102	243, 245, 257	106, 112, 117, 124	244, 265	277, 288	163, 178, 186, 199	184, 204, 216	241, 244
Hidden Potential	100, 102	217, 237, 257	105, 116	244, 250	277, 295	175	184, 204, 214	239, 241
I Don't Bite	102	243, 245, 257	114, 115, 116, 117	244	279, 295	199, 207, 215	184, 204	241, 244
Lakelet Afterglow	100	243	106, 116, 118	244	279, 287	199, 205	184, 204	241, 248
Lakelet Another Day	102, 112	243, 257	106, 120	250	279, 287	201, 215	212, 216	241
Lakelet Bad Karma	102, 109, 112	237, 243	105, 111, 116, 120	244	275, 295	199, 212	184, 204, 211, 216	241
Lakelet Ballerina Tutu	102	233, 257	112, 117, 124, 129	228, 250, 265	278, 287, 295	198, 205	182, 214	244
Lakelet Blah Blah Blah	102, 105	237, 243	106, 108, 120, 124	247, 250	277, 287	193, 205	203	241
Lakelet Boogeyman	102, 112	243, 257	112, 120	247	278, 295	199	182, 214	241, 248
Lakelet Chasing Dreams	102	217, 243, 257	111, 120	247	278, 279, 287	186, 199, 212	182, 203, 214	241
Lakelet Cuckoo	102	241, 243	114, 116, 125, 129	250	295	178, 193, 199	182, 203	241
Lakelet Devilish Kid	102	233, 243, 247	118, 124, 129	250	277, 281, 288	178, 199, 205, 212	182, 203, 211, 216	239, 241
Lakelet Fashion Coward	102, 112	243	105, 112, 117, 120	247, 250	283	193, 207	182, 203	241, 244
Lakelet Hypnosis	102	233	116, 118	247	288	205, 223	184, 203	246
Lakelet Hold On	102	217, 233, 243, 257	117, 118, 127, 129	244	279, 295	199, 212	182, 204	240
Lakelet Jingle	102, 112	247	109, 118	225, 247	287	193, 205	216	246, 250
Lakelet Little Ones	102	233, 247	99, 103, 106, 114, 118	244	295	193, 199	204, 216	246
Lakelet Loud and Proud	100, 102	241, 243, 245	106, 117, 120, 127, 129	245, 252	279, 287, 295	178, 199, 205, 212	184, 204	244
Lakelet Midnight Memories	100, 102	241, 243, 257	106, 109, 112, 117, 125, 129	245	279, 288, 295	199, 207	182, 209, 216	248, 251
Lakelet Powerhouse	102, 112	241, 243	105, 114, 116, 120	245	279, 287	205, 212	182, 204	244, 248
Lakelet Reflecting Waters	102, 112	241, 243	102, 120	250	295	181, 199	182, 209, 216	241, 244
Lakelet Rose Sky	100, 102	217, 237, 247, 257	106, 108, 112, 116, 125, 129	245	277, 279, 288	199, 205	182, 209, 216	244
Lakelet Subliminal Message	102	237, 243, 257	106, 111, 115, 118, 125, 129	250, 252	279, 287, 292	186, 199, 205	182, 209, 216	246
Lakelet the Walker	100, 112	234	106, 111, 116,120	245, 256	279, 295	178, 193, 205	182, 204, 215	244, 250
Love Injected	102, 105	241, 243	100, 116	252	279, 287, 295	186, 199, 212	184, 209, 216	241
Madmuazeles is Pajurio	102	217, 230, 243, 245	103, 111	250, 252	279, 283	178, 199, 205, 212	184, 204	244
Melyniu Pienas	102, 112	230, 243	106	245, 250	287	201	184, 215	244
One Step Forward	102	241, 243	106, 120	245	277, 279	199, 205	187, 203	246
Shh	112	241, 243	112, 120	250	278, 282	199	215	240
Stitched	102, 112	230, 233	103, 111, 114, 118, 124, 129	248	278, 283	184, 198	215	240, 250
Voyage Voyage	102, 112	233, 243, 257	103, 106, 117, 118	247	279, 287, 295	193, 205	184, 203, 215	240
Dance Alone	102	237, 243, 247	96, 106, 125, 129	244, 252	281, 289	178, 186, 199, 215	187, 204	244
Lakelet Blame the Buzz	102	247, 257	103, 106, 111, 116	244, 250	289, 295	181, 186, 199, 215	182, 216	241
Lakelet Cricket Song	102, 105	243	106, 120, 124, 126, 129	245	279, 295	183, 199	182, 216	244
Mitsu	102, 112	243, 257	103, 106, 116, 120	250	279, 287	178, 186, 201	184, 204	241, 244
Voodoo Guru	102, 112	243	109, 120	245	281, 295	182, 199	192, 216	241, 251
Zaniness Madness	102	247	129	250	282, 289	178, 186, 193, 199	182	243, 246
Emails to Heaven	102	234, 247	106, 112, 118, 120	245	295	178, 199, 205, 215	182, 216	244
