# Supplementary material for: Assessing the Genetic Diversity of Daylily Germplasm Using SSR Markers: Implications for Daylily Breeding
Source: Plants (Basel). 2023 Apr 25;12(9):1752. doi: 10.3390/plants12091752 (PMC10181390; doi:10.3390/plants12091752)
Supplement: Supplementary file 1 [file plants-12-01752-s001.zip › Table S3. Li et al., [30] SSR primers used for the evaluation of daylily genetic diversity.xlsx]

## Sheet: Sheet1
Supplement 3. Li et al., [30] SSR primers used for the evaluation of daylily genetic diversity
Locus	Primer sequence	Fluorescence dye*	Observed size range, bp	Repeat motif
SAU00006	F:CCAAGTAAGAGGGTGCATCA	VIC	225-255	(TAG)5. . .(GAG)5. . .(AGG)6
	R:ATGTCATCTCCATCAAGGGC
SAU00029	F:TCACTGCAACCAAATGAAGG	VIC	225-266	(AT)7
	R:GGGGAGGTTATGGACGAGTT
SAU00042	F:GGGATGAAAGAAACGCAATC	FAM	182-219	(AAC)6
	R:TGCACAAAACAATTGCATCA
SAU00052	F:TGGTCTAATCATTGTCCCCC	FAM	93-118	(CTC)5
	F:TGGTCTAATCATTGTCCCCC
SAU00096	F:ACCACATGTCCTCCTATCGC	VIC	161-223	(AAAGCC)5
	F:ACCACATGTCCTCCTATCGC
SAU00097	F:ATCGCATATAGCGGACCTTG	FAM	94-130	(T)10 (TG)8
	R:CCGAGACACAAAACTCACGA
SAU00150	F:TGCTTGTCATCCTCCTTTCC	FAM	272-299	(CGC)6
	R:TATAGATCGAAGCTCGGCGT
SAU00176	F:AGGATCTGGTGAGGGGAGAG	VIC	215-268	(GGT)5. . .(GGA)6
	R:TAAACCAACCCCTAGGCCC
SAU00008	F:TCTTAATCGGACCATCGAGC	n.a.	130-160	(GTCC)5 (CTCC)5
	R:TTGAAATCGAGAGATTGGGG
SAU00048	F:CTCTTCGGCAGGAGTAGTGG	n.a.	150-175	(AGT)5
	R:CCAGTCCATCAAAACGTCCT
Note: *- only primers showing bands during electrophoresis were labaled with fluorescecnce dye: FAM – blue; VIC – green. n.a. – not available.
